# Supplementary material for: Perceived Duration: The Interplay of Top-Down Attention and Task-Relevant Information
Source: Front Psychol. 2019 Mar 6;10:490. doi: 10.3389/fpsyg.2019.00490 (PMC6415616; doi:10.3389/fpsyg.2019.00490)
Supplement: Supplementary file 1 [file Table_1.XLSX]

## Sheet: Hoja1
Supplementary Table 1. Experiment 1
Abbreviations of experimental conditions:
ER = expected repeated			UN = unexpected novel
EN-R = expected non-repeated			UF = unexpected familiar
Participant	Point of Subjective Equality (ms)				Relative Duration Distortion				Difference Limen (ms)				Weber's Fractions
	ER	EN-R	UN	UF	ER	EN-R	UN	UF	ER	EN-R	UN	UF	ER	EN-R	UN	UF
1	525	530	528	524	-0.048	-0.057	-0.053	-0.046	21	48	42.5	23	0.04	0.091	0.08	0.044
2	482	510	489	542	0.037	-0.02	0.022	-0.077	56.5	36.5	64.5	39	0.117	0.072	0.132	0.072
3	421	413	430	431	0.188	0.211	0.163	0.16	68	25.5	28	17	0.162	0.062	0.065	0.039
4	462	441	449	485	0.082	0.134	0.114	0.031	54.5	58.5	96	62	0.118	0.133	0.214	0.128
5	431	439	426	471	0.16	0.139	0.174	0.062	48	38	41	46.5	0.111	0.087	0.096	0.099
6	517	523	523	583	-0.033	-0.044	-0.044	-0.142	48	61.5	33	49	0.093	0.118	0.063	0.084
7	447	475	533	510	0.119	0.053	-0.062	-0.02	43.5	27	80.5	35.5	0.097	0.057	0.151	0.07
8	459	434	442	474	0.089	0.152	0.131	0.055	45.5	55	31.5	49.5	0.099	0.127	0.071	0.104
9	449	397	392	461	0.114	0.259	0.276	0.085	51.5	84	44.5	38	0.115	0.212	0.114	0.082
10	494	493	506	513	0.012	0.014	-0.012	-0.025	59.5	46.5	22	38.5	0.12	0.094	0.043	0.075
11	556	491	580	503	-0.101	0.018	-0.138	-0.006	83.5	64.5	98	66.5	0.15	0.131	0.169	0.132
12	492	515	492	475	0.016	-0.029	0.016	0.053	42	21	14	31.5	0.085	0.041	0.028	0.066
13	399	381	338	438	0.253	0.312	0.479	0.142	93.5	56	93.5	6.5	0.234	0.147	0.277	0.015
14	475	476	441	451	0.053	0.05	0.134	0.109	30	70	36	86	0.063	0.147	0.082	0.191
15	481	484	502	504	0.04	0.033	-0.004	-0.008	17.5	41	18.5	26	0.036	0.085	0.037	0.052
16	532	487	469	382	-0.06	0.027	0.066	0.309	77.5	31	17.5	33	0.146	0.064	0.037	0.086
17	508	459	521	523	-0.016	0.089	-0.04	-0.044	61	46.5	56.5	55.5	0.12	0.101	0.108	0.106
18	549	449	549	510	-0.089	0.114	-0.089	-0.02	83	86	56	62.5	0.151	0.192	0.102	0.123
19	435	393	390	472	0.149	0.272	0.282	0.059	56.5	48.5	37	54.5	0.13	0.123	0.095	0.115
20	445	377	425	405	0.124	0.326	0.176	0.235	42.5	34.5	22	20.5	0.096	0.092	0.052	0.051
21	384	362	414	366	0.302	0.381	0.208	0.366	48.5	22	57	46	0.126	0.061	0.138	0.126
22	481	504	489	427	0.04	-0.008	0.022	0.171	48.5	32	44	34	0.101	0.063	0.09	0.08
23	543	533	536	543	-0.079	-0.062	-0.067	-0.079	35	28.5	29.5	52	0.064	0.053	0.055	0.096
Mean	476.826	459.391	472.348	477.957	0.0587826	0.102783	0.0762609	0.0595652	52.8261	46.1739	46.2174	42.2826	0.111913	0.102304	0.0999565	0.0885217
