# Supplementary material for: Perceived Duration: The Interplay of Top-Down Attention and Task-Relevant Information
Source: Front Psychol. 2019 Mar 6;10:490. doi: 10.3389/fpsyg.2019.00490 (PMC6415616; doi:10.3389/fpsyg.2019.00490)
Supplement: Supplementary file 2 [file Table_2.XLSX]

## Sheet: Hoja1
Supplementary Table 2. Experiment 2
Abbreviations of experimental conditions:
ER = expected repeated			UN = unexpected novel
EN-R = expected non-repeated			UF = unexpected familiar
Participant	Point of Subjective Equality (ms)				Relative Duration Distortion				Difference Limen (ms)				Weber's Fractions
	ER	EN-R	UN	UF	ER	EN-R	UN	UF	ER	EN-R	UN	UF	ER	EN-R	UN	UF
1	924	937	1004	1026	0.082	0.067	-0.004	-0.025	104	50	36.5	24	0.113	0.053	0.036	0.023
2	838	852	835	855	0.193	0.174	0.198	0.17	71.5	96.5	82.5	99.5	0.085	0.113	0.099	0.116
3	922	925	860	1009	0.085	0.081	0.163	-0.009	354	100.5	78.5	155.5	0.384	0.109	0.091	0.154
4	976	943	865	864	0.025	0.06	0.156	0.157	141	99	71.5	40	0.144	0.105	0.083	0.046
5	1090	1017	1036	918	-0.083	-0.017	-0.035	0.089	59.5	107.5	88	139.5	0.055	0.106	0.085	0.152
6	886	910	904	932	0.129	0.099	0.106	0.073	189	121.5	72.5	99.5	0.213	0.134	0.08	0.107
7	762	750	767	853	0.312	0.333	0.304	0.172	38.5	27	73.5	126	0.051	0.036	0.096	0.148
8	942	930	976	950	0.062	0.075	0.025	0.053	77.5	84	104.5	27	0.082	0.09	0.107	0.028
9	1073	930	878	988	-0.068	0.075	0.139	0.012	190.5	88	54.5	86.5	0.178	0.095	0.062	0.088
10	978	953	1019	1082	0.022	0.049	-0.019	-0.076	59	108	159	66	0.06	0.113	0.156	0.061
11	850	867	872	919	0.176	0.153	0.147	0.088	59	156	105	86	0.069	0.179	0.12	0.093
12	986	1056	869	885	0.014	-0.053	0.151	0.13	88	122	89	68	0.089	0.116	0.102	0.077
13	834	857	775	806	0.199	0.167	0.29	0.241	105	71	64	76	0.125	0.083	0.083	0.094
14	999	1015	1023	1100	0.001	-0.015	-0.022	-0.091	73	74	120	123	0.073	0.073	0.117	0.111
15	783	939	812	853	0.277	0.065	0.232	0.172	251.5	131.5	101.5	226	0.321	0.14	0.125	0.265
16	1095	847	911	893	-0.087	0.181	0.098	0.12	236.5	194.5	123	103.5	0.216	0.23	0.135	0.116
17	882	875	889	892	0.134	0.143	0.125	0.121	58	38	41	51	0.065	0.043	0.046	0.057
18	926	979	964	1008	0.08	0.021	0.037	-0.008	88	19	107	75	0.095	0.019	0.111	0.074
19	967	943	983	966	0.034	0.06	0.017	0.035	73	78	64	63	0.075	0.082	0.065	0.065
20	895	935	855	923	0.117	0.07	0.17	0.083	92	73	132	118	0.102	0.078	0.154	0.128
21	909	936	892	926	0.1	0.068	0.121	0.08	56	39	75	90	0.062	0.042	0.084	0.097
22	914	1059	884	1042	0.094	-0.056	0.131	-0.04	232	168	92.5	151.5	0.254	0.159	0.105	0.145
23	864	984	1006	935	0.157	0.016	-0.006	0.07	51.5	26	97	65	0.06	0.026	0.096	0.07
24	967	1012	1097	1114	0.034	-0.012	-0.088	-0.102	84	102	85	83	0.087	0.101	0.077	0.074
25	965	957	965	902	0.036	0.045	0.036	0.109	71	141	71	73	0.074	0.147	0.074	0.081
26	997	970	1057	1125	0.003	0.031	-0.054	-0.111	99	67	97	141	0.099	0.069	0.092	0.125
Mean	931.692	937.615	923	952.538	0.0818462	0.0723077	0.093	0.0581923	115.462	91.6154	87.8846	94.4808	0.124269	0.0977308	0.0954231	0.0998077
